# Supplementary material for: Engineering archaeal membrane‐spanning lipid GDGT biosynthesis in bacteria: Implications for early life membrane transformations
Source: mLife. 2025 Mar 13;4(2):193–204. doi: 10.1002/mlf2.70001 (PMC12042123; doi:10.1002/mlf2.70001)
Supplement: Supplementary file 1 — Supporting information. [file MLF2-4-193-s001.xlsx]

## Sheet: cell length fig2a
Cell length (μm)	Wild type	DGGGOH-producing strain	archaeol-producing strain	GDGT-producing strain
1	1.249	2.072	8.642	179.883
2	1.579	1.051	8.351	37.015
3	1.179	1.415	8.076	14.166
4	1.26	1.491	3.743	7.683
5	1.84	1.706	9.412	2.244
6	1.289	1.863	7.655	1.825
7	1.262	1.465	3.399	4.538
8	1.21	1.541	4.703	6.604
9	1.601	1.127	6.171	10.543
10	1.261	2.001	7.53	11.477
11	1.844	1.022	5.454	5.27
12	1.214	1.411	7.415	5.288
13	1.83	1.885	3.818	9.43
14	1.867	1.465	3.254	16.121
15	2.031	1.637	4.24	10.419
16	1.394	1.582	5.222	157.937
17	1.833	1.401	3.593	12.271
18	1.198	1.626	2.631	10.098
19	1.638	1.521	3.738	141.901
20	1.948	1.356	3.219	115.535
21	1.591	1.556	3.569	44.272
22	1.46	1.507	3.47	23.95
23	1.366	1.669	3.621	31.636
24	1.281	1.187	3.514	40.436
25	1.295	1.984	3.563	102.83
26	1.848	1.918	4.71	22.438
27	1.427	1.446	4.872	8.52
28	1.494	1.868	3.36	10.217
29	1.234	2.025	3.667	9.879
30	1.519	1.833	3.66	101.287
31	1.568	1.861	2.884	7.026
32	1.427	1.634	3.142	7.429
33	1.178	1.966	4.766	7.228
34	1.205	1.88	2.99	16.523
35	1.302	1.911	2.899	62.267
36	1.16	1.57	3.507	92.032
37	1.4	1.738	3.147	41.85
38	1.277	1.533	2.98	90.722
39	1.12	1.343	3.187	8.328
40	1.189	2.023	3.005	15.098
41	1.131	1.686	3.328	18.49
42	1.114	2.11	4.813	153.834
43	1.43	1.514	3.688	84.316
44	1.627	2.219	3.821	20.003
45	1.148	2.197	2.948	18.776
46	1.486	1.839	5.063	21.125
47	1.442	3.931	4.385	37.932
48	1.469	1.801	2.954	24.358
49	1.26	1.872	4.527	56.555
50	1.627	1.752	3.753	42.15
51	1.207	1.548	3.002	16.479
52	1.207	1.934	4.414	15.206
53	1.442	1.728	3.581	83.813
54	1.465	2.604	6.563	229.911
55	1.294	2.235	3.543	140.066
56	1.294	2.83	2.682	4.143
57	1.521	2.782	3.591	7.318
58	1.495	1.98	3.264	11.056
59	1.49	1.803	3.602	8.374
60	1.899	2.611	2.743	8.119
61	1.513	2.488	2.81	20.13
62	1.862	2.831	2.767	15.09
63	2.569	2.294	3.303	5.848
64	2.211	2.359	3.607	12.185
65	1.706	2.094	4.047	8.066
66	1.806	2.617	3.751	4.925
67	1.436	1.786	3.601	4.36
68	1.72	1.987	2.674	19.018
69	1.424	2.613	2.727	19.36
70	1.728	1.794	3.278	19.927
71	1.94	1.769	3.807	15.802
72	1.919	1.846	3.857	102.434
73	1.708	1.698	3.969	53.709
74	1.082	2.488	3.134	9.071
75	1.161	2.053	2.743	99.945
76	1.238	2.077	4.322	46.757
77	1.491	3.151	3.206	38.932
78	1.517	2.237	4.868	5.289
79	1.365	3.776	6.606	13.921
80	1.441	1.997	3.351	53.167
81	1.606	2.01	4	64.648
82	1.477	4.829	5.105	106.896
83	1.676	3.095	2.111	39.208
84	1.386	3.333	2.301	65.238
85	1.062	2.404	3.136	18.71
86	1.519	1.816	2.927	21.982
87	1.567	2.206	2.521	13.315
88	1.33	4.102	3.017	16.194
89	1.25	2.055	2.707	42.141
90	1.354	2.059	2.568	55.476
91	1.705	4.854	1.719	55.853
92	1.486	4.299	2.215	104.295
93	1.913	4.986	1.562	70.559
94	1.33	2.577	1.854	53.796
95	1.685	4.46	1.972	156.082
96	1.683	2.67	2.336	90.778
97	1.794	2.89	2.045	61.1
98	1.608	2.646	1.619	203.103
99	1.683	3.066	1.526	241.443
100	1.837	2.057	1.977	141.958
MAX	2.569	4.986	9.412	241.443

## Sheet: growth curvefig2b
Time(hr)	Wild type (pTrc)				Average	GDGT-producing strain (pTrc-DGGGOH-ggr-tes)				Average
0	0.02975	0.040375	0.048875	0.03825	0.0393125	0.048875	0.048875	0.048875	0.051	0.0494062
1	0.057375	0.053125	0.068	0.057375	0.0589688	0.057375	0.053125	0.053125	0.051	0.0536563
3	0.091375	0.065875	0.102	0.08075	0.085	0.074375	0.061625	0.065875	0.04675	0.0621563
4	0.1615	0.1275	0.193375	0.150875	0.158312	0.1105	0.104125	0.091375	0.0765	0.095625
5	0.255	0.187	0.278375	0.223125	0.235875	0.142375	0.13175	0.1105	0.085	0.117406
6	0.384625	0.286875	0.414375	0.346375	0.358063	0.18275	0.172125	0.159375	0.116875	0.157781
7	0.533375	0.405875	0.554625	0.486625	0.495125	0.23375	0.218875	0.197625	0.155125	0.201344
8	0.69275	0.54825	0.694875	0.6375	0.643344	0.306	0.272	0.252875	0.193375	0.256063
9	0.813875	0.65875	0.816	0.762875	0.762875	0.36125	0.346375	0.312375	0.248625	0.317156
10	0.918	0.758625	0.90525	0.8755	0.864344	0.45475	0.425	0.393125	0.316625	0.397375
11	1.00725	0.881875	0.988125	0.971125	0.962094	0.53975	0.533375	0.476	0.3825	0.482906
12	1.05187	0.949875	1.02425	1.02425	1.01256	0.63325	0.629	0.571625	0.4845	0.579594
13	1.06888	1.01362	1.00725	1.0625	1.03806	0.801125	0.792625	0.728875	0.6375	0.740031
14	1.05612	1.0285	1.06038	1.05612	1.05028	0.94775	0.898875	0.830875	0.76075	0.859563
15	1.071	1.13475	1.0625	1.05612	1.08109	0.992375	1.00937	0.962625	0.724625	0.92225
16	1.0115	1.02638	1.06675	1.0625	1.04178	0.986	0.979625	0.94775	0.890375	0.950937
24	1.07313	1.08587	1.088	1.071	1.0795	1.071	1.00937	0.996625	0.996625	1.01841
48	1.03913	1.105	1.09438	1.05612	1.07366	1.0625	1.0625	1.07313	1.08163	1.06994
72	0.92225	0.99025	1.00725	0.992375	0.978031	1.04125	1.0625	1.07525	1.0795	1.06462

## Sheet: qPCRfig4a
	Wild type			Average	DGGGOH-producing strain			Average	TTEST	archaeol-producing strain			Average	TTEST	GDGT-producing strain			Average	TTEST
recA	0.693402	0.717735	1.58886	1	3.99992	2.19426	2.71247	2.96888	0.0324128	4.48722	6.65381	3.2476	4.79621	0.0216338	35.0267	34.0822	18.833	29.314	0.00574111
sulA	0.815565	0.927527	1.25691	1	1.52607	1.45635	1.55524	1.51255	0.0194695	3.45747	2.65064	2.51963	2.87591	0.00431213	36.702	39.0597	37.691	37.8176	7.65591e-07
lon	1.10507	0.962286	0.932642	1	1.80288	1.54387	1.52635	1.62437	0.00388073	1.961	1.91626	1.80155	1.89294	0.000234271	0.11882	0.120322	0.103946	0.114363	7.7902e-05
lexA	1.13768	0.993526	0.868792	1	0.83596	0.724017	0.721325	0.760434	0.050164	0.844689	0.916403	0.735726	0.832273	0.148203	2.94506	2.75653	2.36251	2.68803	0.000858194
ftsZ	0.697402	1.02149	1.28111	1	1.70434	1.82048	1.90892	1.81125	0.0105467	1.6915	1.23951	0.925208	1.2854	0.364507	4.57468	4.38924	4.45936	4.47443	3.99772e-05

## Sheet: ATPfig4b
Time(hr)	Wild type			Average	GDGT-producing strain			Average	TTEST
24	0.0035	0.0036	0.0055	0.0042	0.00637099	0.00673964	0.00619139	0.00643401	0.0290357
48	0.00108367	0.00134409	0.00342742	0.00195172	0.0038	0.003	0.0024	0.00306667	0.257609
72	0.0036	0.0019	0.003	0.00283333	0.0046892	0.00204344	0.00239374	0.00304213	0.839709

## Sheet: fig S3
IPL(DGGGOH-producing strain)	PE(42 compounds)	PG(10 compounds)	DGGGOH(3 compounds)	archaeol(3 compounds)	SUM	DGGGOH/SUM(%)	archaeol/SUM(%)
D1(Sample1)	1530375872	46553445	47247061	0	1624176378	2.90899	0
D2(Sample2)	1558542566	49571527	55138184	0	1663252277	3.31508	0
D3(Sample3)	1519799781	30120051	46238287	0	1596158119	2.89685	0
					Average	3.04031	0
IPL(archaeol-producing strain)	PE(42 compounds)	PG(10 compounds)	DGGGOH(3 compounds)	archaeol(3 compounds)	SUM	DGGGOH/SUM(%)	archaeol/SUM(%)
A1(Sample1)	721678743	465568	4068083	14674710	740887104	0.549083	1.98069
A2(Sample2)	714356263	318131	3213533	16383262	734271189	0.437649	2.23123
A3(Sample3)	726522662	587891	5276125	56576003	788962681	0.668742	7.17094
					Average	0.551825	3.79429
Metabolite name	Adduct type	Reference RT	Δppm	Reference m/z	Ontology	D1	D2	D3	A1	A2	A3
PE 10:0_17:1	[M+H]+	7.79	0.386829	620.429	PE	1802803	1097925	1264278	586836	656042	737692
PE 12:0_14:0	[M+H]+	7.91	0.706739	608.429	PE	7261684	6842330	6688718	307132	358479	497852
PE 12:0_16:1	[M+H]+	7.99	0.961471	634.444	PE	5925125	4284953	5866640	720888	926539	1105193
PE 12:0_17:1	[M+H]+	8.21	4.88851	648.46	PE	23298734	16458556	18289318	2089274	2709690	2757685
PE 13:1_16:1	[M+H]+	7.91	-0.371262	646.444	PE	300939	214316	288487	27768	8279	6941
PE 13:1_16:1	[M+H]+	7.91	0.386731	646.444	PE	12917	216505	10314	151603	128044	92988
PE 14:0_14:0	[M+H]+	8.51	6.80326	636.46	PE	38742116	42961228	53438376	9813982	10416006	13275946
PE 14:0_15:0	[M+H]+	8.73	0.292094	650.476	PE	6711572	9245008	16120102	2018127	2218302	1518810
PE 14:0_16:0	[M+H]+	9.07	-1.92629	664.491	PE	76398752	92263624	108371400	49505900	39506864	47654768
PE 14:0_17:1	[M+H]+	8.84	8.75104	676.491	PE	88763536	85999040	81456200	31991420	36070416	36136944
PE 14:1_17:1	[M+H]+	8.5	2.00156	674.476	PE	1172478	923039	1388138	750655	759568	677316
PE 15:0_16:0	[M+H]+	9.31	-1.09063	678.507	PE	8782271	11700107	11861436	2385122	3692252	2350139
PE 16:0_14:1	[M+H]+	8.54	2.49066	662.476	PE	19067414	16908758	27665458	10529981	11723613	10029865
PE 16:0_16:0	[M+H]+	9.75	2.55587	692.522	PE	59658192	72198064	92088960	62530780	27788356	61442924
PE 16:0_16:1	[M+H]+	9.07	2.0275	690.507	PE	80548440	68877776	78317464	58865728	63565744	54471456
PE 16:0_17:1	[M+H]+	9.62	-0.865835	704.522	PE	152020144	149969040	150453120	123774208	122137800	94434368
PE 16:0_17:1	[M+H]+	9.62	1.81683	704.522	PE	67790720	63498240	66181168	36696048	31558530	33823088
PE 16:0_17:1	[M+H]+	9.62	3.12268	704.522	PE	7118076	6821484	11032124	9075600	6159660	6268790
PE 16:0_17:1	[M+H]+	9.62	5.46469	704.522	PE	152017888	149968880	150452320	118999808	116944960	117411944
PE 16:0_18:0	[M+H]+	10.53	0.513494	720.554	PE	16367145	22010034	35596712	9312947	11500519	9356806
PE 16:0_18:1	[M+H]+	9.88	4.74575	718.538	PE	50001248	45231060	41234536	27500076	56004608	67387824
PE 16:0_18:3	[M+H]+	9.02	0.853736	714.507	PE	2322230	2330744	2430732	173636	149772	117155
PE 16:0_19:1	[M+H]+	10.67	5.4194	732.554	PE	211273648	147392432	136065264	63585208	68884952	66969996
PE 16:1_16:1	[M+H]+	8.65	1.5977	688.491	PE	5552813	5517409	6139902	1996892	2130696	1672142
PE 16:1_17:1	[M+H]+	8.96	1.99286	702.507	PE	20350172	15187414	16875556	9053352	9163760	9726138
PE 16:1_18:1	[M+H]+	9.19	0.167476	716.522	PE	71979624	66700536	61445564	3139570	4511504	3249502
PE 17:0_17:1	[M+H]+	10.1	9.67242	718.538	PE	9413	33707	19275	799127	1130813	0
PE 17:1_17:1	[M+H]+	9.41	2.38653	716.522	PE	71979624	66700536	61445564	16512401	18391074	14942795
PE 17:1_18:1	[M+H]+	9.67	-0.670738	730.538	PE	12938827	13445898	13982300	6236482	7951522	6125732
PE 17:1_19:1	[M+H]+	10.2	1.55798	744.554	PE	6475436	94525224	47274508	29982666	23979700	28567856
PE 17:1_19:1	[M+H]+	10.2	4.51277	744.554	PE	91611976	94525216	84931280	1912289	2730428	3085213
PE 18:0_18:0	[M+H]+	12.19	2.28431	748.585	PE	602576	644818	997893	104618	2696	6233
PE 18:0_18:0	[M+H]+	12.19	2.44461	748.585	PE	0	395762	83863	225341	263572	219247
PE 18:0_18:1	[M+H]+	10.81	1.05817	746.569	PE	22103950	22849278	17103144	2923230	6532333	4577578
PE 18:0_19:1	[M+H]+	11.87	2.81362	760.585	PE	32202514	35994088	22907356	4751140	4362448	3717641
PE 18:0_19:1	[M+H]+	11.87	3.12917	760.585	PE	32202512	35994088	22907354	4722303	27122	2846408
PE 18:1_18:1	[M+H]+	9.92	0.980453	744.554	PE	6163056	5485867	5043530	1269278	4037476	2967981
PE 18:1_19:1	[M+H]+	10.61	-0.250471	758.569	PE	11848434	14346420	13605227	5361634	4894004	5909082
PE 19:0_19:0	[M+H]+	12.7	6.92749	776.616	PE	0	0	28403	2572	2775	4616
PE 19:1_19:1	[M+H]+	11.13	5.13859	772.585	PE	65684640	68012552	47614548	10546209	9596028	9499420
PE 8:0_17:1	[M+H]+	7.13	1.53613	592.397	PE	859420	510144	532027	595539	602698	734055
PE 8:0_18:1	[M+H]+	7.58	2.11077	606.413	PE	452813	260466	301222	151373	176619	144533
PG 14:0_14:0	[M+NH4]+	8	-0.452898	684.481	PG	1492538	1460149	428780	61483	27169	65466
PG 14:0_16:0	[M+NH4]+	8.33	-0.603498	712.512	PG	3594594	4209222	2447424	5483	10750	26341
PG 14:0_16:1	[M+NH4]+	8.03	-0.42224	710.497	PG	1652107	1521357	467064	7382	38239	16098
PG 14:0_17:1	[M+NH4]+	8.27	-1.18701	724.512	PG	3855507	3850334	1705080	25406	17471	27637
PG 16:0_16:1	[M+NH4]+	8.66	1.00199	738.528	PG	4636728	4040327	2728039	3412	15229	29500
PG 16:0_17:1	[M+NH4]+	8.62	1.38198	752.544	PG	14621270	15195575	12273232	173915	193489	139097
PG 16:0_18:1	[M+NH4]+	8.64	0	766.559	PG	5168470	6019863	4021801	8259	3631	13331
PG 16:0_19:1	[M+NH4]+	8.95	0.153733	780.575	PG	6592900	7863942	4031411	4229	0	9678
PG 17:1_17:1	[M+NH4]+	8.44	2.39358	764.544	PG	3173909	3306658	1255098	23730	12153	34505
PG 17:1_19:1	[M+NH4]+	8.85	-0.996751	792.575	PG	1765422	2104100	762122	152269	0	226238
Archaeol(20:4_20:4)	[M+H]+	5.13	0.376438	637.555		1940297	2580550	1681272	577366	438286	769438
Archaeol(20:4_20:4)	[M+NH4]+	5.13	2.42903	654.582		41042840	49384288	41486768	3343967	2610872	4262502
BPG(20:4_20:4_20:4_20:4)	[M+H]+	null	0.738224	1490.06		3120323	1982816	1975158	568	2243	1507
PG-Archaeol(20:4_20:4)	[M+H]+	null	-0.998031	791.559		662070	661010	636643	140921	157122	211121
PG-Archaeol(20:4_20:4)	[M+NH4]+	null	-0.828608	808.585		481531	529520	458446	5261	5010	31557
Archaeol(20:0_20:0)	[M+H]+	12.01	2.15702	653.681		0	0	0	119986	103368	477329
PE-Archaeol(20:0_20:0)	[M+H]+	7.66	-1.57077	776.689		0	0	0	749475	568868	13886
PE-Archaeol(20:0_20:0)	[M+H]+	7.66	2.35615	776.689		0	0	0	752320	740155	4408678
PG-Archaeol(20:0_20:0)	[M+H]+	6.33	2.78574	807.684		0	0	0	10747202	12396233	42764436
PG-Archaeol(20:0_20:0)	[M+H]+	6.33	3.09527	807.684		0	0	0	3885	1831	2135
PG-Archaeol(20:0_20:1)	[M+H]+	5.07	-0.297889	805.668		0	0	0	2215	13335	1805
PG-Archaeol(20:0_20:1)	[M+H]+	5.07	4.24492	805.668		0	0	0	2299627	2559472	8907734

## Sheet: fig S4
Acid hydrolysis
CL(GDGT-producing strain)	C46	C46(ng)	archaeol(peak aera)	Archaeol(ng)	GDGT(peak aera)	GDGT(ng)	archaeol/GDGT（ng/ng）
G1(Sample1)	130480	0.990833	1321154	601.95	169070	77.0323	7.81425
G2(Sample2)	157848	0.990833	1.33845e+06	504.098	225556	84.9508	5.934
G3(Sample3)	120516	0.990833	1.37707e+06	679.304	181986	89.7733	7.56688
IPL(GDGT-producing strain)	PE(42 compounds)	PG(10 compounds)	DGGGOH(3 compounds)	archaeol(3 compounds)	SUM	DGGGOH/SUM(%)	archaeol/SUM(%)	Archaeol/GDGT	GDGT/SUM(%)
G1(Sample1)	1299931818	33383490	60767326	47792946	1441875580	4.21446	3.31464	7.81425	0.424178
G2(Sample2)	1598462927	34093268	55529161	52145650	1740231006	3.19091	2.99648	5.934	0.504968
G3(Sample3)	1494984084	34931143	57092293	50970384	1637977904	3.48553	3.11179	7.56688	0.411238
					Average	3.6303	3.14097	7.10505	0.446795
Metabolite name	Adduct type	Reference RT	Δppm	Reference m/z	Ontology	sample1	sample2	sample3
PE 10:0_17:1	[M+H]+	7.79	0.386829	620.429	PE	9701846	10968086	11030656
PE 12:0_14:0	[M+H]+	7.91	0.706739	608.429	PE	7674429	9168781	9044910
PE 12:0_16:1	[M+H]+	7.99	0.961471	634.444	PE	7247474	8114875	7696472
PE 12:0_17:1	[M+H]+	8.21	4.88851	648.46	PE	30600944	36061124	34412972
PE 13:1_16:1	[M+H]+	7.91	-0.371262	646.444	PE	1459521	1922581	1729954
PE 13:1_16:1	[M+H]+	7.91	0.386731	646.444	PE	1459138	14339	1692724
PE 14:0_14:0	[M+H]+	8.51	6.80326	636.46	PE	18439496	21056308	20193374
PE 14:0_15:0	[M+H]+	8.73	0.292094	650.476	PE	1279510	1635845	1495468
PE 14:0_16:0	[M+H]+	9.07	-1.92629	664.491	PE	41881400	54196116	44651392
PE 14:0_17:1	[M+H]+	8.84	8.75104	676.491	PE	24904686	42092100	29832588
PE 14:1_17:1	[M+H]+	8.5	2.00156	674.476	PE	4844514	6905330	6173696
PE 15:0_16:0	[M+H]+	9.31	-1.09063	678.507	PE	4391721	5326666	4775182
PE 16:0_14:1	[M+H]+	8.54	2.49066	662.476	PE	28062874	27480384	27319278
PE 16:0_16:0	[M+H]+	9.75	2.55587	692.522	PE	75093600	81045768	77199448
PE 16:0_16:1	[M+H]+	9.07	2.0275	690.507	PE	48145996	54916516	50535640
PE 16:0_17:1	[M+H]+	9.62	-0.865835	704.522	PE	4288910	109502256	105291536
PE 16:0_17:1	[M+H]+	9.62	1.81683	704.522	PE	23009120	26788744	29332614
PE 16:0_17:1	[M+H]+	9.62	3.12268	704.522	PE	1028498	1888674	1610531
PE 16:0_17:1	[M+H]+	9.62	5.46469	704.522	PE	101727632	111941048	107751472
PE 16:0_18:0	[M+H]+	10.53	0.513494	720.554	PE	44703820	47011968	44499276
PE 16:0_18:1	[M+H]+	9.88	4.74575	718.538	PE	137192880	132497312	75674312
PE 16:0_18:3	[M+H]+	9.02	0.853736	714.507	PE	5579856	5374446	5016381
PE 16:0_19:1	[M+H]+	10.67	5.4194	732.554	PE	186536032	202721776	196647216
PE 16:1_16:1	[M+H]+	8.65	1.5977	688.491	PE	5790664	5428763	5244122
PE 16:1_17:1	[M+H]+	8.96	1.99286	702.507	PE	7196806	14115346	8490141
PE 16:1_18:1	[M+H]+	9.19	0.167476	716.522	PE	18953856	44932392	15928624
PE 17:0_17:1	[M+H]+	10.1	9.67242	718.538	PE	16964	19267	15133
PE 17:1_17:1	[M+H]+	9.41	2.38653	716.522	PE	23178528	44932256	29645056
PE 17:1_18:1	[M+H]+	9.67	-0.670738	730.538	PE	29335116	27854964	26927388
PE 17:1_19:1	[M+H]+	10.2	1.55798	744.554	PE	2243284	79402216	74522296
PE 17:1_19:1	[M+H]+	10.2	4.51277	744.554	PE	68270960	79402216	74522296
PE 18:0_18:0	[M+H]+	12.19	2.28431	748.585	PE	6077214	5668448	5930050
PE 18:0_18:0	[M+H]+	12.19	2.44461	748.585	PE	290639	241308	5930050
PE 18:0_18:1	[M+H]+	10.81	1.05817	746.569	PE	63339892	58598052	59483720
PE 18:0_19:1	[M+H]+	11.87	2.81362	760.585	PE	54783924	63127656	61713356
PE 18:0_19:1	[M+H]+	11.87	3.12917	760.585	PE	54783924	3127152	61713360
PE 18:1_18:1	[M+H]+	9.92	0.980453	744.554	PE	33425324	27528230	30986246
PE 18:1_19:1	[M+H]+	10.61	-0.250471	758.569	PE	40298024	41262336	40114368
PE 19:0_19:0	[M+H]+	12.7	6.92749	776.616	PE	844024	934293	870279
PE 19:1_19:1	[M+H]+	11.13	5.13859	772.585	PE	74287576	96000000	92106336
PE 8:0_17:1	[M+H]+	7.13	1.53613	592.397	PE	5010468	4739864	4584504
PE 8:0_18:1	[M+H]+	7.58	2.11077	606.413	PE	2550734	2517125	2649667
PG 14:0_14:0	[M+NH4]+	8	-0.452898	684.481	PG	105481	122856	112830
PG 14:0_16:0	[M+NH4]+	8.33	-0.603498	712.512	PG	595381	714161	651526
PG 14:0_16:1	[M+NH4]+	8.03	-0.42224	710.497	PG	282519	311048	259180
PG 14:0_17:1	[M+NH4]+	8.27	-1.18701	724.512	PG	387038	520517	384405
PG 16:0_16:1	[M+NH4]+	8.66	1.00199	738.528	PG	1880795	2036535	2146668
PG 16:0_17:1	[M+NH4]+	8.62	1.38198	752.544	PG	10314010	11614618	10747160
PG 16:0_18:1	[M+NH4]+	8.64	0	766.559	PG	12144139	11013502	12758158
PG 16:0_19:1	[M+NH4]+	8.95	0.153733	780.575	PG	2256641	3328687	2760418
PG 17:1_17:1	[M+NH4]+	8.44	2.39358	764.544	PG	1772688	1764534	1816886
PG 17:1_19:1	[M+NH4]+	8.85	-0.996751	792.575	PG	3644798	2666810	3293912
Archaeol(20:4_20:4)	[M+H]+	5.13	0.376438	637.555		2613153	2365894	2482049
Archaeol(20:4_20:4)	[M+NH4]+	5.13	2.42903	654.582		52276580	48591680	49550212
BPG(20:4_20:4_20:4_20:4)	[M+H]+	null	0.738224	1490.06		657200	591380	569873
PG-Archaeol(20:4_20:4)	[M+H]+	null	-0.998031	791.559		3030302	2407022	2602685
PG-Archaeol(20:4_20:4)	[M+NH4]+	null	-0.828608	808.585		2190091	1573185	1887474
Archaeol(20:0_20:0)	[M+H]+	12.01	2.15702	653.681		127371	142709	137911
PE-Archaeol(20:0_20:0)	[M+H]+	7.66	-1.57077	776.689		610400	911275	855792
PE-Archaeol(20:0_20:0)	[M+H]+	7.66	2.35615	776.689		3179	0	0
PG-Archaeol(20:0_20:0)	[M+H]+	6.33	2.78574	807.684		93679	112254	81164
PG-Archaeol(20:0_20:0)	[M+H]+	6.33	3.09527	807.684		42877808	47033032	45839584
PG-Archaeol(20:0_20:1)	[M+H]+	5.07	-0.297889	805.668		4018451	3843593	3975129
PG-Archaeol(20:0_20:1)	[M+H]+	5.07	4.24492	805.668		62058	102787	80804

## Sheet: membrane lipids figS5
GDGT-producing strain(ng/109cell)	cytoplasm			Average	membrane			Average	TTEST
archaeol	12.8683	14.6968	8.1904	11.9185	24.4967	20.5595	18.1409	21.0657	0.026957
GDGT	0.165515	0.131194	0.146753	0.14782	0.281202	0.363442	0.233124	0.292589	0.0211713
